# Supplementary material for: Oncological outcomes of repeat metastasectomy for recurrence after hepatectomy for colorectal liver metastases. A case series
Source: Ann Med Surg (Lond). 2020 Jan 22;52:24–30. doi: 10.1016/j.amsu.2020.01.006 (PMC7058849; doi:10.1016/j.amsu.2020.01.006)
Supplement: Multimedia component 1 [file mmc1.xml]

<?xml version="1.0" encoding="utf-8" standalone="no"?>
<data>
  <datasets>
    <author>maeda@sap-cc.go.jp;</author>
    <type>0</type>
    <dataset>
      <value>3</value>
      <reason>The authors do not have permission to share data</reason>
      <comments />
    </dataset>
  </datasets>
</data>
